# Supplementary material for: Factors Influencing Australian Healthcare Workers’ COVID-19 Vaccine Intentions across Settings: A Cross-Sectional Survey
Source: Vaccines (Basel). 2021 Dec 21;10(1):3. doi: 10.3390/vaccines10010003 (PMC8781521; doi:10.3390/vaccines10010003)
Supplement: Supplementary file 1 [file vaccines-10-00003-s001.zip]

Archive with 1 entries (1 files):
- vaccines-1505533-supplementary.pdf
